# Supplementary material for: A Novel Circular RNA circITGa9 Predominantly Generated in Human Heart Disease Induces Cardiac Remodeling and Fibrosis
Source: Research (Wash D C). 2024 Feb 6;7:0303. doi: 10.34133/research.0303 (PMC10845611; doi:10.34133/research.0303)
Supplement: Supplementary 1 — Supplementary-Materials and General Methods Figs. S1 to S6 Tables S1 to S10 [file research.0303.f1.zip]

Archive with 2 entries (2 files):
- circItga9 Supplementary-Dec 10, 2023.pdf
- Contents of circITGa9 Supplmentary Information.pdf
